# Supplementary material for: Bioprinted Schwann and Mesenchymal Stem Cell Co-Cultures for Enhanced Spatial Control of Neurite Outgrowth
Source: Gels. 2023 Feb 22;9(3):172. doi: 10.3390/gels9030172 (PMC10048219; doi:10.3390/gels9030172)
Supplement: Supplementary file 1 [file gels-09-00172-s001.zip]

Archive with 1 entries (1 files):
- gels-2223099-supplementary.pdf
